# Supplementary material for: Effects of 12-Week Anti-Inflammatory Dietary Education on Depressive Symptoms Among Depressed Patients with Breast Cancer Undergoing Adjuvant Chemotherapy: A Randomized Controlled Trial
Source: Nutrients. 2025 Mar 9;17(6):957. doi: 10.3390/nu17060957 (PMC11944683; doi:10.3390/nu17060957)
Supplement: Supplementary file 1 [file nutrients-17-00957-s001.zip]

Archive with 1 entries (1 files):
- nutrients-3499497-supplementary.pdf
